# Supplementary material for: Noncanonical mechanism of voltage sensor coupling to pore revealed by tandem dimers of Shaker
Source: Nat Commun. 2019 Aug 8;10:3584. doi: 10.1038/s41467-019-11545-7 (PMC6687735; doi:10.1038/s41467-019-11545-7)
Supplement: Supplementary file 4 — Source Data [file 41467_2019_11545_MOESM4_ESM.xlsx]

## Sheet: Figure 1e
Figure 1e
		membrane voltage	Normalized conductance	SEM
	VSDwtPDwt	-120	0	0.000501896
		-110	0	0.000147031
		-100	0.000628129	0.000344099
		-90	0.00170498	0.00200701
		-80	0.000331908	0.00151507
		-70	0	0.00495384
		-60	0.0203418	0.0217505
		-50	0.0686834	0.042739
		-40	0.148653	0.0969875
		-30	0.330182	0.109398
		-20	0.569668	0.0860346
		-10	0.752345	0.0623727
		0	0.860838	0.0463278
		10	0.924994	0.034003
		20	0.964063	0.0241187
		30	0.987113	0.0161812
		40	0.997773	0.00925094
		50	1	0.0033383
		60	0.994836	0.00361193
		membrane voltage	Normalized conductance	SEM
	VSDwtPDwt-VSDwtPDwt	-120	0	0
		-110	0	0
		-100	0.000218379	0.000235603
		-90	0	0.000735889
		-80	0.000986699	0.00102188
		-70	0	0.00593114
		-60	0	0.00325449
		-50	0.00701212	0.00640772
		-40	0.0921032	0.0235908
		-30	0.311883	0.0363449
		-20	0.536363	0.0349338
		-10	0.704723	0.0312743
		0	0.820214	0.0251122
		10	0.89677	0.0175651
		20	0.948199	0.0104355
		30	0.980184	0.0049651
		40	0.996462	0.00149703
		50	1	0.000316685
		60	0.989902	0.00241568
		membrane voltage	Normalized conductance	SEM
	VSDwtPDW434F-VSDwtPDwt	-120	0.0011395	0.000946284
		-110	0	0.00142653
		-100	0	0.0034863
		-90	0.00257857	0.00383191
		-80	0.00117942	0.00411265
		-70	0.00163145	0.00787505
		-60	0	0
		-50	0.0705845	0.0223578
		-40	0.111058	0.0252008
		-30	0.308727	0.0354034
		-20	0.541343	0.0420792
		-10	0.707875	0.0380183
		0	0.813694	0.0327911
		10	0.881241	0.0260746
		20	0.929172	0.0206009
		30	0.957443	0.0126563
		40	0.981857	0.00936944
		50	0.995333	0.00460944
		60	1	0.00495952
		membrane voltage	Normalized conductance	SEM
	VSDwtPDwt-VSDwtPDW434F	-120	6.67452e-05	5.81659e-05
		-110	0	0.000152471
		-100	3.11766e-05	0.000174098
		-90	4.6201e-05	9.90778e-05
		-80	0	0.000303432
		-70	0	0.00291634
		-60	0	0
		-50	0.0300773	0.0204815
		-40	0.145638	0.0607673
		-30	0.351922	0.0677789
		-20	0.551351	0.0519242
		-10	0.699115	0.0356732
		0	0.798853	0.0250084
		10	0.869109	0.0163781
		20	0.916551	0.0109592
		30	0.95007	0.00696226
		40	0.973132	0.00381423
		50	0.988016	0.0019063
		60	1	0

## Sheet: Figure 1f
Figure 1e
		membrane voltage	Time constants (sec)	SEM	fast
	VSDwtPDwt-VSDwtPDwt	-20	3.06
		-10	2.88
		0	3.69	0.431745
		10	3.06	0.438594
		20	2.75	0.486435
		30	2.47	0.451627
		40	2.29	0.435194
		50	2.2	0.464776
		60	2.13	0.468103
		membrane voltage	Time constants (sec)	SEM	slow
	VSDwtPDwt-VSDwtPDwt	-20	7.58	1.0396
		-10	6.33	0.755867
		0	5.85	0.408429
		10	5.76	0.213337
		20	5.95	0.188048
		30	6.03	0.277883
		40	6.29	0.195108
		50	6.38	0.315471
		60	6.43	0.304505
		membrane voltage	Time constants (sec)	SEM	fast
	VSDwtPDW434F-VSDwtPDwt	-40	0.349	0.0540507
		-30	0.46	0.0466439
		-20	0.576	0.0645322
		-10	0.534	0.0835403
		0	0.491	0.0783173
		10	0.46	0.0725294
		20	0.437	0.0676022
		30	0.417	0.0635318
		40	0.398	0.0607453
		50	0.381	0.0584677
		60	0.362	0.0563166
		membrane voltage	Time constants (sec)	SEM	slow
	VSDwtPDW434F-VSDwtPDwt	-40	3.03	0.287058
		-30	1.92	0.402759
		-20	1.58	0.224593
		-10	2.05	0.061409
		0	2.23	0.185405
		10	2.59	0.276596
		20	2.81	0.305119
		30	2.87	0.454502
		40	2.89	0.475175
		50	2.46	0.539702
		60	2.05	0.640223
		membrane voltage	Time constants (sec)	SEM	fast
	VSDwtPDwt-VSDwtPDW434F	-40	0.781	0.0501714
		-30	1.26	0.106729
		-20	1.49	0.206173
		-10	1.28	0.218258
		0	1.07	0.176541
		10	0.938	0.146506
		20	0.856	0.127711
		30	0.802	0.116546
		40	0.765	0.110117
		50	0.737	0.10646
		60	0.714	0.104236
		membrane voltage	Time constants (sec)	SEM	slow
	VSDwtPDwt-VSDwtPDW434F	-40	4.29	0.0874726
			3	0.0827966
			2.35	0.116156
			2.31	0.157941
			2.45	0.146676
			2.63	0.148694
			2.79	0.154229
			2.9	0.163635
			2.98	0.178166
			3.02	0.18283
			3.03	0.183072

## Sheet: Figure 1g
Figure 1e
		membrane voltage	Fast component fraction	SEM
	VSDwtPDwt-VSDwtPDwt	-10	0.35
		0	0.456	0.0387385
		10	0.435	0.0262633
		20	0.426	0.0228463
		30	0.414	0.018477
		40	0.404	0.0147364
		50	0.403	0.0182177
		60	0.4	0.016903
		membrane voltage	Fast component fraction	SEM
	VSDwtPDW434F-VSDwtPDwt	-40	0.815	0.0355359
		-30	0.777	0.0580269
		-20	0.842	0.077731
		-10	0.872	0.0710641
		0	0.883	0.0651778
		10	0.891	0.0603703
		20	0.896	0.056236
		30	0.901	0.0529363
		40	0.907	0.0514116
		50	0.914	0.0505656
		60	0.918	0.0501889
		membrane voltage	Fast component fraction	SEM
	VSDwtPDwt-VSDwtPDW434F	-40	0.527	0.0521227
		-30	0.493	0.0350911
		-20	0.594	0.0453395
		-10	0.652	0.0447092
		0	0.687	0.0424411
		10	0.708	0.0402206
		20	0.722	0.0383525
		30	0.732	0.0372081
		40	0.74	0.036209
		50	0.747	0.0355507
		60	0.755	0.0350221

## Sheet: Figure 1h
Figure 1e
		membrane voltage	Available current	SEM
	VSDwtPDwt	-120	1	0
		-110	0.997333	0.000628287
		-100	0.995845	0.00202188
		-90	0.993756	0.00309479
		-80	0.990467	0.00356009
		-70	0.987414	0.00425664
		-60	0.98572	0.0035306
		-50	0.977657	0.00472029
		-40	0.899165	0.0339692
		-30	0.637143	0.0815945
		-20	0.413088	0.0680271
		-10	0.337855	0.044642
		0	0.329299	0.0384762
		10	0.329299	0.0384762
		20	0.329299	0.0384762
		30	0.329299	0.0384762
		40	0.329299	0.0384762
		50	0.329299	0.0384762
		60	0.329299	0.0384762
		membrane voltage	Available current	SEM
	VSDwtPDwt-VSDwtPDwt	-120
		-110
		-100	0.996	0.0021
		-90	0.985	0.00981
		-80	0.952	0.042
		-70	0.963	0.0298
		-60	0.952	0.039
		-50	0.976	0.0111
		-40	0.896	0.0432
		-30	0.6	0.0687
		-20	0.403	0.0385
		-10	0.331	0.0258
		0	0.316	0.0243
		10	0.316	0.0243
		20	0.316	0.0243
		30	0.316	0.0243
		40	0.316	0.0243
		50	0.316	0.0243
		60	0.316	0.0243
		membrane voltage	Available current	SEM
	VSDwtPDW434F-VSDwtPDwt	-120	1	0
		-110	0.987762	0.00781522
		-100	0.98369	0.0116513
		-90	0.977409	0.016678
		-80	0.960842	0.019516
		-70	0.938422	0.0303408
		-60	0.842941	0.0513939
		-50	0.600495	0.0721333
		-40	0.351572	0.0756634
		-30	0.161754	0.0429362
		-20	0.113325	0.0299684
		-10	0.10522	0.0307867
		0	0.101065	0.0288444
		10	0.104483	0.0308382
		20	0.103638	0.0292689
		30	0.10529	0.0306786
		40	0.106653	0.0301082
		50	0.109726	0.031504
		60	0.113808	0.0316256
		membrane voltage	Available current	SEM
	VSDwtPDwt-VSDwtPDW434F	-120	1	0
		-110	0.993968	0.000745518
		-100	0.988633	0.00186484
		-90	0.982869	0.00355073
		-80	0.975713	0.00445155
		-70	0.967149	0.00573828
		-60	0.949121	0.00607028
		-50	0.888483	0.0100813
		-40	0.671558	0.0398357
		-30	0.296275	0.0191088
		-20	0.150868	0.00942769
		-10	0.123782	0.0123683
		0	0.122149	0.0135245
		10	0.126235	0.0139951
		20	0.131257	0.0142637
		30	0.135706	0.0145737
		40	0.139511	0.0146767
		50	0.142453	0.014704
		60	0.14468	0.0147969

## Sheet: Figure 3e
Figure 3e
		Membrane voltage	Available current	SEM				Membrane voltage	Normalized conductance	SEM
	VSDwt	-150	1	0			VSDwt	-120	0.0011395	0.000946284
		-140	1	0				-110	0	0.00142653
		-130	1	0				-100	0	0.0034863
		-120	1	0.00474915				-90	0.00257857	0.00383191
		-110	0.986113	0.00835769				-80	0.00117942	0.00411265
		-100	0.981693	0.0118358				-70	0.00163145	0.00787505
		-90	0.974943	0.0169115				-60	0	0
		-80	0.956153	0.0209069				-50	0.0705845	0.0223578
		-70	0.931272	0.0330632				-40	0.111058	0.0252008
		-60	0.824105	0.0577297				-30	0.308727	0.0354034
		-50	0.553323	0.0819086				-20	0.541343	0.0420792
		-40	0.276395	0.085572				-10	0.707875	0.0380183
		-30	0.0668412	0.0411653				0	0.813694	0.0327911
		-20	0.0136216	0.0104008				10	0.881241	0.0260746
		-10	0.00487505	0.00290012				20	0.929172	0.0206009
		0	0	0.000542366				30	0.957443	0.0126563
		10	0.00407344	0.00269398				40	0.981857	0.00936944
		20	0.0029251	0.00108438				50	0.995333	0.00460944
		30	0.00493863	0.0028053				60	1	0.00495952
		40	0.00640067	0.00200516
		50	0.00999885	0.00385487
		60	0.0145797	0.00450383
		Membrane voltage	Available current	SEM				Membrane voltage	Normalized conductance	SEM
	VSDILT near	-150	1	0			VSDILT near	-120	0.00494571	0
		-140	1	0				-110	0.000798014	0.00458
		-130	1	0				-100	0.00238419	0.00562
		-120	1	0				-90	0	0.0081
		-110	1	0.00508				-80	0.0104234	0.00829
		-100	0.987817	0.00853				-70	0.00920179	0.00816
		-90	0.950254	0.0192				-60	0.00494571	0
		-80	0.88934	0.0303				-50	0.0122461	0.016
		-70	0.794924	0.0434				-40	0.00623633	0.0145
		-60	0.664975	0.0523				-30	0.0197238	0.00972
		-50	0.550254	0.046				-20	0.0245512	0.0202
		-40	0.499492	0.038				-10	0.0133002	0.00782
		-30	0.473096	0.0376				0	0.0459301	0.015
		-20	0.452792	0.037				10	0.0978503	0.0229
		-10	0.430457	0.0373				20	0.177356	0.0336
		0	0.403046	0.0374				30	0.26898	0.0445
		10	0.369543	0.0355				40	0.366515	0.0474
		20	0.323858	0.0377				50	0.471932	0.0479
		30	0.267005	0.0394				60	0.556659	0.044
		40	0.185787	0.0436				70	0.646312	0.0413
		50	0.105584	0.039				80	0.709365	0.043
		60	0.0622335	0.0255				90	0.767492	0.0414
		70	0.0209137	0.0118				100	0.828575	0.0296
		80	0.00727919	0.00269				110	0.868968	0.0264
		90	0.00632487	0.00623				120	0.909361	0.0205
		100	0	0				130	0.945814	0.0164
								140	0.979311	0.0114
								150	1	0.0129
		Membrane voltage	Available current	SEM				Membrane voltage	Normalized conductance	SEM
	VSDILT far	-150	1	0			VSDILT far	-120	0.00330557	0
		-140	1	0				-110	0.00118558	0.0051
		-130	1	0				-100	0.00591787	0.00149
		-120	1	0.000358				-90	0	0.00279
		-110	0.998996	0.00121				-80	0.00279014	0.00169
		-100	0.990362	0.00151				-70	0.00200947	0.00762
		-90	0.967172	0.00493				-60	0.00330557	0
		-80	0.926915	0.0116				-50	0.0187784	0.0218
		-70	0.880534	0.019				-40	0.020587	0.0135
		-60	0.811866	0.03				-30	0.0470114	0.0116
		-50	0.695512	0.0465				-20	0.126888	0.0212
		-40	0.537496	0.0602				-10	0.241427	0.0326
		-30	0.314627	0.0572				0	0.350943	0.0374
		-20	0.121775	0.0333				10	0.440364	0.0381
		-10	0.0378476	0.0153				20	0.518733	0.0341
		0	0.0104407	0.0071				30	0.597102	0.0291
		10	0.00190744	0.00312				40	0.673462	0.023
		20	0	0.00218				50	0.751831	0.019
		30	0.000803132	0.00354				60	0.817139	0.0175
		40	0.00220861	0.00284				70	0.871394	0.0177
		50	0.00562193	0.00249				80	0.927659	0.0154
		60	0.00993876	0.00277				90	0.971867	0.0121
		70	0.0135529	0.00441				100	0.994976	0.0104
		80	0.0160626	0.00753				110	0.996986	0.0112
		90	0.0293143	0.0174				120	1	0.00476
		100	0.0293143	0.0174				130	0.995981	0.00332
								140	0.984929	0.0127
								150	0.987943	0.0182

## Sheet: Figure 3f
Figure 3f
		Membrane voltage	Available current	SEM				Membrane voltage	Normalized conductance	SEM
	VSDwt	-150	1	0			VSDwt	-120	0.0011395	0.000946284
		-140	1	0				-110	0	0.00142653
		-130	1	0				-100	0	0.0034863
		-120	1	0.00474915				-90	0.00257857	0.00383191
		-110	0.986113	0.00835769				-80	0.00117942	0.00411265
		-100	0.981693	0.0118358				-70	0.00163145	0.00787505
		-90	0.974943	0.0169115				-60	0	0
		-80	0.956153	0.0209069				-50	0.0705845	0.0223578
		-70	0.931272	0.0330632				-40	0.111058	0.0252008
		-60	0.824105	0.0577297				-30	0.308727	0.0354034
		-50	0.553323	0.0819086				-20	0.541343	0.0420792
		-40	0.276395	0.085572				-10	0.707875	0.0380183
		-30	0.0668412	0.0411653				0	0.813694	0.0327911
		-20	0.0136216	0.0104008				10	0.881241	0.0260746
		-10	0.00487505	0.00290012				20	0.929172	0.0206009
		0	0	0.000542366				30	0.957443	0.0126563
		10	0.00407344	0.00269398				40	0.981857	0.00936944
		20	0.0029251	0.00108438				50	0.995333	0.00460944
		30	0.00493863	0.0028053				60	1	0.00495952
		40	0.00640067	0.00200516
		50	0.00999885	0.00385487
		60	0.0145797	0.00450383
		Membrane voltage	Available current	SEM				Membrane voltage	Normalized conductance	SEM
	VSDILT near	-150	1	0			VSDILT near	-120	0.00249076	0.00292
		-140	1	0				-110	0.00483743	0.00234
		-130	1	0				-100	0.00273778	0.00314
		-120	1	0.00164				-90	0.00691238	0.00468
		-110	0.985915	0.00958				-80	0	0.00295
		-100	0.967805	0.0173				-70	0.00233638	0.00526
		-90	0.945671	0.0246				-60	0.00622073	0.000546
		-80	0.914482	0.0313				-50	0.010735	0.00451
		-70	0.877256	0.0371				-40	0.00499182	0.00555
		-60	0.832988	0.0419				-30	0.000267603	0.00677
		-50	0.783689	0.0452				-20	0.00355088	0.00597
		-40	0.748476	0.0473				-10	0.0161385	0.00496
		-30	0.723323	0.0496				0	0.0372482	0.00729
		-20	0.700183	0.0516				10	0.0837699	0.00708
		-10	0.675031	0.0536				20	0.147789	0.0089
		0	0.644848	0.0557				30	0.226011	0.0109
		10	0.60561	0.0586				40	0.315555	0.0125
		20	0.551281	0.0619				50	0.406128	0.0143
		30	0.473811	0.0649				60	0.494643	0.0156
		40	0.371189	0.064				70	0.582128	0.0178
		50	0.24744	0.0559				80	0.667555	0.0204
		60	0.13375	0.0397				90	0.733427	0.0202
		70	0.0550737	0.0206				100	0.770479	0.0312
		80	0.0120128	0.00913				110	0.846643	0.0308
		90	0	0.00406				120	0.906339	0.0346
		100	0.000684146	0.00395				130	0.967064	0.0268
								140	1	0.0176
		Membrane voltage	Available current	SEM				Membrane voltage	Normalized conductance	SEM
	VSDILT far	-150	1	0			VSDILT far	-120	0	0.000171193
		-140	1	0				-110	0.000474452	0.000414561
		-130	1	0				-100	0	0.000278699
		-120	0.987597	0.00868819				-90	0.00213567	0.00176519
		-110	0.998222	0.00372492				-80	0.0014146	0.00362426
		-100	1	0.0017956				-70	0.00296563	0.00895164
		-90	0.995781	0.00278804				-60	0	0
		-80	0.990652	0.00447243				-50	0.0149446	0.0139836
		-70	0.982805	0.00669943				-40	0.0986117	0.0272294
		-60	0.967924	0.0115425				-30	0.280811	0.0349273
		-50	0.928729	0.0234883				-20	0.454402	0.0340596
		-40	0.783214	0.053675				-10	0.592182	0.0305714
		-30	0.5329	0.0803592				0	0.699805	0.0257315
		-20	0.325815	0.0827464				10	0.7841	0.0210506
		-10	0.194979	0.0692574				20	0.852043	0.0159275
		0	0.114399	0.0526132				30	0.903673	0.0117407
		10	0.063918	0.0388011				40	0.943673	0.00800584
		20	0.0334049	0.0278705				50	0.975256	0.00406259
		30	0.0136926	0.0188237				60	1	0
		40	0.00226283	0.0122014
		50	0	0.0185586
		60	0.00301687	0.0164987

## Sheet: Figure 3g
Figure 3g
		Membrane voltage	Available current	SEM
	VSDILT near	-150	1	0
		-140	1	0
		-130	1	0
		-120	1	0
		-110	1	0.00508
		-100	0.987817	0.00853
		-90	0.950254	0.0192
		-80	0.88934	0.0303
		-70	0.794924	0.0434
		-60	0.664975	0.0523
		-50	0.550254	0.046
		-40	0.499492	0.038
		-30	0.473096	0.0376
		-20	0.452792	0.037
		-10	0.430457	0.0373
		0	0.403046	0.0374
		10	0.369543	0.0355
		20	0.323858	0.0377
		30	0.267005	0.0394
		40	0.185787	0.0436
		50	0.105584	0.039
		60	0.0622335	0.0255
		70	0.0209137	0.0118
		80	0.00727919	0.00269
		90	0.00632487	0.00623
		100	0	0
		Membrane voltage	Available current	SEM
	VSDILT far	-150	1	0
		-140	1	0
		-130	1	0
		-120	1	0.000358
		-110	0.998996	0.00121
		-100	0.990362	0.00151
		-90	0.967172	0.00493
		-80	0.926915	0.0116
		-70	0.880534	0.019
		-60	0.811866	0.03
		-50	0.695512	0.0465
		-40	0.537496	0.0602
		-30	0.314627	0.0572
		-20	0.121775	0.0333
		-10	0.0378476	0.0153
		0	0.0104407	0.0071
		10	0.00190744	0.00312
		20	0	0.00218
		30	0.000803132	0.00354
		40	0.00220861	0.00284
		50	0.00562193	0.00249
		60	0.00993876	0.00277
		70	0.0135529	0.00441
		80	0.0160626	0.00753
		90	0.0293143	0.0174
		100	0.0293143	0.0174
		Membrane voltage	moved charge	SEM
	Q-V VSDILT	-150	0	0
		-140	0.002083	0
		-130	0.00711024	0
		-120	0.0191376	0
		-110	0.037534	0.00171
		-100	0.103459	0.00802
		-90	0.221469	0.01085
		-80	0.385335	0.01626
		-70	0.550232	0.00762
		-60	0.660932	0.01131
		-50	0.717283	0.00528
		-40	0.752814	0.00699
		-30	0.783478	0.00634
		-20	0.798099	0.0077
		-10	0.811148	0
		0	0.829855	0.0088
		10	0.84026	0.01123
		20	0.852367	0.01458
		30	0.865156	0.02548
		40	0.885635	0.02645
		50	0.907627	0.03856
		60	0.924551	0.06742
		70	0.927085	0.02997
		80	0.93764	0.02311
		90	0.965881	0.05182
		100	0.971229	0.05023
		110	0.982345	0.03862
		120	0.981804	0
		130	0.98636	0
		140	0.989896	0
		150	0.992619	0
		160	0.994712	0
		170	0.996295	0
		180	0.997496	0
		190	0.998408	0
		200	0.999099	0
		210	0.999609	0
		220	1	0

## Sheet: Figure 3h
Figure 3h
		Membrane voltage	Available current	SEM
	VSDILT near	-150	1	0
		-140	1	0
		-130	1	0
		-120	1	0.00164
		-110	0.985915	0.00958
		-100	0.967805	0.0173
		-90	0.945671	0.0246
		-80	0.914482	0.0313
		-70	0.877256	0.0371
		-60	0.832988	0.0419
		-50	0.783689	0.0452
		-40	0.748476	0.0473
		-30	0.723323	0.0496
		-20	0.700183	0.0516
		-10	0.675031	0.0536
		0	0.644848	0.0557
		10	0.60561	0.0586
		20	0.551281	0.0619
		30	0.473811	0.0649
		40	0.371189	0.064
		50	0.24744	0.0559
		60	0.13375	0.0397
		70	0.0550737	0.0206
		80	0.0120128	0.00913
		90	0	0.00406
		100	0.000684146	0.00395
		Membrane voltage	Available current	SEM
	VSDILT far	-150	1	0
		-140	1	0
		-130	1	0
		-120	0.987597	0.00868819
		-110	0.998222	0.00372492
		-100	1	0.0017956
		-90	0.995781	0.00278804
		-80	0.990652	0.00447243
		-70	0.982805	0.00669943
		-60	0.967924	0.0115425
		-50	0.928729	0.0234883
		-40	0.783214	0.053675
		-30	0.5329	0.0803592
		-20	0.325815	0.0827464
		-10	0.194979	0.0692574
		0	0.114399	0.0526132
		10	0.063918	0.0388011
		20	0.0334049	0.0278705
		30	0.0136926	0.0188237
		40	0.00226283	0.0122014
		50	0	0.0185586
		60	0.00301687	0.0164987
		Membrane voltage	moved charge	SEM
	Q-V VSDILT	-150	0	0
		-140	0.002083	0
		-130	0.00711024	0
		-120	0.0191376	0
		-110	0.037534	0.00171
		-100	0.103459	0.00802
		-90	0.221469	0.01085
		-80	0.385335	0.01626
		-70	0.550232	0.00762
		-60	0.660932	0.01131
		-50	0.717283	0.00528
		-40	0.752814	0.00699
		-30	0.783478	0.00634
		-20	0.798099	0.0077
		-10	0.811148	0
		0	0.829855	0.0088
		10	0.84026	0.01123
		20	0.852367	0.01458
		30	0.865156	0.02548
		40	0.885635	0.02645
		50	0.907627	0.03856
		60	0.924551	0.06742
		70	0.927085	0.02997
		80	0.93764	0.02311
		90	0.965881	0.05182
		100	0.971229	0.05023
		110	0.982345	0.03862
		120	0.981804	0
		130	0.98636	0
		140	0.989896	0
		150	0.992619	0
		160	0.994712	0
		170	0.996295	0
		180	0.997496	0
		190	0.998408	0
		200	0.999099	0
		210	0.999609	0
		220	1	0

## Sheet: Figure 3i
Figure 3i
		x-axis	VSDILT shift in V1/2 (mV)	SEM
		Shaker	112	2.154
		Near (W434F Protomer 1)	77.3055	1.40059
		Far (W434F Protomer 1)	41.4751	1.45871
		Near (W434F Protomer 2)	85.2926	1.84914
		Far (W434F Protomer 2)	6.55701	1.40564

## Sheet: Figure 3j
Figure 3j
		Membrane voltage	Time constants (sec)	SEM	fast
	W434F protomer 1	-20	0.375	0.101566
		-10	0.365	0.0780736
		0	0.258	0.0478055
		10	0.217	0.0501185
		20	0.185	0.0598133
		30	0.147	0.0526881
		40	0.105	0.0326874
		50	0.0771	0.0196008
		60	0.0589	0.0122757
		70	0.0539	0.0103569
		80	0.0558	0.0081125
		Membrane voltage	Time constants (sec)	SEM	slow
	W434F protomer 1	-20	0.651	0.074154
		-10	0.449	0.0382685
		0	0.301	0.0397045
		10	0.425	0.214755
		20	0.951	0.770576
		30	1.59	0.81806
		40	2.48	0.778259
		50	3.17	0.674635
		60	3.32	0.627289
		70	2.83	0.596918
		80	2.23	0.568857
		Membrane voltage	Time constants (sec)	SEM	fast
	W434F protomer 2	-20	0.196	0.0205351
		-10	0.169	0.0373987
		0	0.147	0.0511153
		10	0.128	0.0580554
		20	0.123	0.0676793
		30	0.104	0.0578796
		40	0.0775	0.034565
		50	0.075	0.0157729
		60	0.15	0.0397948
		70	0.201	0.0423019
		Membrane voltage	Time constants (sec)	SEM	slow
	W434F protomer 2	-20	0.39	0.0729816
		-10	0.309	0.0432005
		0	0.758	0.218492
		10	1.74	0.513996
		20	2.55	0.634491
		30	2.31	0.438962
		40	2.07	0.359639
		50	1.92	0.313188
		60	1.71	0.386916
		70	1.58	0.430555

[truncated: 23 more sheets: Figure 3k, Figure 3l, Figure 4a, Figure 4b, Figure 4c, Figure 4d, Figure 4e, Figure 4f, Figure 4g, Figure 4h, Figure 4i, Figure 4j, Figure 4k, Figure 4l, Figure 5a, Figure 5b, Figure 5c, Figure 5d, Figure 5e, Figure 6 …]
